# Supplementary material for: Interleukin-11/IL-11 Receptor Promotes Glioblastoma Cell Proliferation, Epithelial–Mesenchymal Transition, and Invasion
Source: Brain Sci. 2024 Jan 17;14(1):89. doi: 10.3390/brainsci14010089 (PMC10813507; doi:10.3390/brainsci14010089)
Supplement: Supplementary file 1 [file brainsci-14-00089-s001.zip]

Archive with 1 entries (1 files):
- brainsci-2774323-supplementary.pdf
